# Supplementary material for: Bacterial load in meconium
Source: Imeta. 2024 Feb 13;3(1):e173. doi: 10.1002/imt2.173 (PMC10989067; doi:10.1002/imt2.173)
Supplement: Supplementary file 2 — Table S1. Type and delivery mode of each sample. Table S2. Top 15 genus in meconium and second‐pass feces. Table S3. The abundance of each spike‐in DNA in different samples. Table S4. Standard curve based on spike‐in DNA. Table S5. The absolute abundance of each sample in genus level. Table S6. The relative abundance of each sample in phylum level. Table S7. The absolute abundance of each sample in phylum level. [file IMT2-3-e173-s001.xlsx]

## Sheet: Table S1
Table S1 Type and delivery mode of each sample
	delivery mode	type
S1a	eutocia	meconium
S2a	C-section	meconium
S3a	eutocia	meconium
S4a	eutocia	meconium
S5a	C-section	meconium
S6a	C-section	meconium
S7a	eutocia	meconium
S8a	eutocia	meconium
S9a	eutocia	meconium
S10a	C-section	meconium
S11a	eutocia	meconium
S12b	C-section	meconium
S13a	C-section	meconium
S14a	eutocia	meconium
S15a	eutocia	meconium
S16a	C-section	meconium
S17a	eutocia	meconium
S1b	eutocia	second-pass feces
S2b	C-section	second-pass feces
S3b	eutocia	second-pass feces
S4b	eutocia	second-pass feces
S5b	C-section	second-pass feces
S6b	C-section	second-pass feces
S7b	eutocia	second-pass feces
S8b	eutocia	second-pass feces
S9b	eutocia	second-pass feces
S10b	C-section	second-pass feces
S11b	eutocia	second-pass feces
S12a	C-section	second-pass feces
S13b	C-section	second-pass feces
S14b	eutocia	second-pass feces
S15b	eutocia	second-pass feces
S16b	C-section	second-pass feces
S17b	eutocia	second-pass feces

## Sheet: Table S2
Table S2 Top 15 genus in meconium and second-pass feces
Genus		Meconium		Feces
Top 15 genus in meconium		Absolute abundance (copies/g)	Relative abundance	Absolute abundance (copies/g)	Relative abundance
Staphylococcus		2.16798e+06	0.19478	217000000	0.14088
Escherichia-Shigella		1.58627e+06	0.14252	409000000	0.26534
Bradyrhizobium		397129	0.03568	541759	0.00035
Treponema		232967	0.02093	193939	0.00012
Burkholderia-Caballeronia-Paraburkholderia		171533	0.01541	169130	0.0001
Rikenellaceae_RC9_gut_group		80382.1	0.00722	91004.3	5.9058e-05
Bifidobacterium		66069.5	0.00593	172000000	0.11162
Enterococcus		64681.2	0.00581	170000000	0.11062
Prevotella		42774.5	0.00384	6614507	0.00429
Ralstonia		30338.2	0.00272	28555.8	1.8531e-05
Veillonella		29076.9	0.00261	90454797	0.0587
Christensenellaceae_R-7_group		27850.9	0.00251	61510.2	3.9917e-05
UCG-002		27602.4	0.00247	36535.1	2.3709e-05
Methanobrevibacter		27100.8	0.00243	4592.35	2.9802e-06
UCG-005		26163.2	0.00235	25785.5	1.6733e-05
Top 15 genus in feces
Escherichia-Shigella		1.58627e+06	0.14252	4.08876e+08	0.26534
Staphylococcus		2.16798e+06	0.19478	2.17091e+08	0.14088
Bifidobacterium		66069.5	0.00593	1.71998e+08	0.11162
Enterococcus		64681.2	0.00581	1.70473e+08	0.11062
Veillonella		29076.9	0.00261	9.04548e+07	0.0587
Bacteroides		2092.76	0.00018	7.42469e+07	0.04818
Streptococcus		7202.12	0.00064	5.80365e+07	0.03766
Collinsella		607.353	5.46e-05	2.7822e+07	0.01805
Serratia		0	0	1.3413e+07	0.00871
Bacillus		2096.59	0.00018	9.78647e+06	0.00635
Prevotella		42774.5	0.00384	6.61451e+06	0.00429
Erysipelotrichaceae_UCG-003		172.353	1.55e-05	6.14117e+06	0.00398
Rothia		7529.59	0.00067	5.60821e+06	0.00363
Actinobacillus		3391.71	0.0003	2.83437e+06	0.00183
Gemella		172.235	1.55e-05	1.95939e+06	0.00127

## Sheet: Table S3
Table S3 The abundance of each spike-in DNA in different samples
	S1a	S1b	S2a	S2b	S3a	S3b	S4a	S4b	S5a	S5b	S6a	S6b	S7a	S7b	S8b	S8a	S9a	S9b	S10a	S10b	S11a	S11b	S12b	S12a	S13a	S13b	S14b	S14a	S15a	S15b	S16a	S16b	S17b	S17a
Spike1	3052	56416	8240	55813	28041	48817	5264	59541	62142	51907	6846	65767	9164	55923	54845	6466	4261	61998	15067	58277	12011	58311	52037	44534	6318	53880	57811	46876	4737	57702	2899	40845	56787	9387
Spike2	2584	46011	6897	45714	22500	39500	4196	48176	51815	42142	5480	52792	7992	45089	46672	5339	3405	49754	12524	47186	9779	46082	42959	37207	5239	44341	47102	37636	3987	47268	2700	34164	48284	7972
Spike3	2027	35956	5059	37677	18291	32349	3149	37974	41471	32577	4148	40276	6033	35538	35961	4027	2619	38815	10104	36163	7720	35486	32649	30224	3938	32691	36291	29660	2997	35805	1952	27560	36295	6528
Spike4	231	4223	558	4430	2086	3857	352	4592	5009	3677	510	4793	691	4334	4247	484	291	4661	1129	4161	853	4362	3928	3679	470	4108	4377	3475	350	4106	210	3260	4420	759
Spike5	184	4338	601	4195	2051	3680	373	4312	4822	3790	494	4682	706	4090	4258	477	298	4420	1105	4235	853	4220	3899	3559	482	4152	4147	3358	347	4201	203	3205	4205	768
Spike6	249	4905	666	5270	2508	4449	389	5537	6233	4455	640	5603	895	4933	5261	625	309	5256	1436	5004	1010	5116	4758	4409	532	5017	5125	3974	473	5183	228	3767	5466	967
Spike7	20	327	31	388	162	272	20	369	375	281	40	329	57	292	384	29	28	356	71	322	69	329	309	264	44	270	362	256	34	305	12	241	356	45
Spike8	38	880	143	917	455	766	88	904	1049	837	110	1084	165	899	992	120	51	1027	230	895	218	964	887	687	118	940	951	752	81	959	34	644	1004	175
Spike9	17	393	54	395	227	381	24	400	415	399	75	427	61	397	614	38	29	417	149	463	77	236	431	346	37	166	462	360	44	705	23	259	395	77
Spike10	3	48	9	46	30	50	2	48	42	32	7	53	5	37	57	3	2	39	9	34	7	66	30	38	4	43	27	39	13	64	2	39	31	12
Spike11	3	41	14	33	21	47	6	33	31	29	8	58	5	38	52	3	2	42	10	40	12	48	30	34	4	50	57	26	5	31	1	26	38	9
Spike12	2	80	10	81	32	62	3	122	31	78	10	39	2	39	48	34	2	53	8	106	22	28	44	48	12	80	99	78	10	57	1	41	37	12

## Sheet: Table S4
Table S4 Standard curve based on spike-in DNA
value	S1a	S1b	S2a	S2b	S3a	S3b	S4a	S4b	S5a	S5b	S6a	S6b	S7a	S7b	S8b	S8a	S9a	S9b	S10a	S10b	S11a	S11b	S12b	S12a	S13a	S13b	S14b	S14a	S15a	S15b	S16a	S16b	S17b	S17a
a	0.99973	1.0143	1.0431	1.003	1.0208	1.0315	0.94653	1.0078	0.94041	0.98941	1.0587	0.98356	0.8975	0.97158	1.0234	0.96535	0.93567	0.98044	0.95213	1.0036	1.0166	0.97409	0.96927	1.0022	1.0013	0.9951	1.0071	1.0063	1.1093	1.0022	0.90754	0.9934	0.9586	1.0293
b	2.6176	1.2733	2.0412	1.3063	1.5548	1.2629	2.5492	1.2675	1.5125	1.4099	2.0592	1.3439	2.4251	1.4516	1.2195	2.3353	2.6655	1.3761	2.058	1.3031	1.9456	1.4336	1.4794	1.4056	2.2668	1.375	1.2817	1.3869	2.0588	1.3005	2.8781	1.4864	1.4809	1.9837
R.squared	0.99169	0.98789	0.97511	0.987	0.98955	0.99008	0.9762	0.97987	0.98817	0.98282	0.98881	0.9874	0.97888	0.98984	0.99076	0.93349	0.99309	0.98927	0.98818	0.98136	0.97842	0.98039	0.98823	0.9917	0.97773	0.97119	0.98034	0.98237	0.97969	0.98371	0.98814	0.98974	0.9884	0.98464
p	9.7835e-12	6.4512e-11	2.3761e-09	9.1966e-11	3.084e-11	2.3754e-11	1.8982e-09	8.1992e-10	5.7259e-11	3.708e-10	4.3455e-11	7.8449e-11	1.0432e-09	2.6772e-11	1.6615e-11	3.2953e-07	3.8904e-12	3.5152e-11	5.7058e-11	5.5813e-10	1.1616e-09	7.2008e-10	5.5773e-11	9.7395e-12	1.36e-09	4.9464e-09	7.2854e-10	4.2247e-10	8.5688e-10	2.8438e-10	5.8005e-11	2.8124e-11	5.1857e-11	2.1208e-10

## Sheet: Table S5
Table S5 The absolute abundance of each sample in genus level
genus	S1a	S1b	S2a	S2b	S3a	S3b	S4a	S4b	S5a	S5b	S6a	S6b	S7a	S7b	S8b	S8a	S9a	S9b	S10a	S10b	S11a	S11b	S12b	S12a	S13a	S13b	S14b	S14a	S15a	S15b	S16a	S16b	S17b	S17a
Achromobacter	0	0	0	0	0	0	0	0	9606	0	0	0	0	0	0	0	0	0	0	0	0	0	0	0	0	0	0	0	0	0	0	0	0	0
Acidibacter	0	0	0	0	0	0	0	1134	0	0	0	0	0	0	791	0	0	0	0	0	0	3724	0	0	0	0	0	0	0	0	0	0	3385	0
Acinetobacter	0	0	0	3285	0	0	0	0	10233	0	0	683	0	0	0	0	0	491	489450	0	0	0	0	0	0	0	0	0	3598	0	0	648	5025	0
Actinobacillus	0	0	0	0	5141	0	0	0	0	0	0	0	0	0	0	0	0	0	0	0	33321804	57659	0	0	0	0	0	0	14857329	0	0	0	0	0
Actinomyces	0	0	0	0	0	0	0	0	0	3400	0	0	0	0	0	0	0	0	0	0	0	0	0	0	0	0	0	0	0	0	0	0	0	0
Alloprevotella	0	1674	6714	0	0	0	0	0	0	0	0	0	0	0	486	0	0	0	0	2020	0	0	0	0	0	7919	0	0	5085	0	0	0	0	0
Anaerococcus	0	0	0	0	0	0	0	0	0	0	0	0	0	0	0	0	79612	0	0	0	0	0	0	0	0	0	0	0	0	0	0	0	0	0
Anaeroplasma	0	0	0	0	0	0	0	0	0	0	0	0	0	0	0	0	0	0	0	0	0	0	8024	0	0	0	0	0	0	0	0	0	0	0
Anaerostipes	20893	0	2724	551	0	0	29220	0	0	0	0	1596	0	0	0	0	0	0	0	0	0	0	40028	0	0	0	0	0	0	0	62329	0	0	0
Anaerotruncus	0	0	10608	0	0	0	0	0	0	0	0	0	0	0	0	0	0	0	0	0	0	0	0	0	0	0	0	0	0	0	0	0	0	0
Anaerovibrio	0	0	0	665	0	0	0	0	0	0	0	0	0	0	0	0	0	0	0	0	0	0	8160	0	0	0	0	0	0	0	0	0	0	0
Atopobium	0	0	0	0	0	0	0	0	0	0	0	0	0	0	0	0	0	0	0	0	0	0	0	0	0	0	1817	12520	0	0	0	0	0	0
Bacillus	0	0	0	0	0	0	0	0	0	335	0	0	0	0	0	0	0	0	0	0	0	0	0	72443	165869568	24541	0	1821	0	0	426075	10766	0	0
Bacteroides	1259730994	0	0	0	6417	0	0	0	0	2152	0	3841	7880	15200	0	0	0	1369	40138	0	2096475	1164	0	0	0	0	0	314743	0	0	0	0	11851	0
Bifidobacterium	2245890426	0	0	0	474957	0	49754	0	0	0	0	0	1209330	0	691	0	0	0	237513	0	545472017	1122491	0	298615	59235	0	0	0	0	0	0	0	0	130280989
Bilophila	0	0	0	0	0	0	0	0	0	3110	0	1395	0	0	0	0	0	0	0	0	0	0	4709	0	0	0	0	0	0	0	0	0	0	0
Blautia	15802762	0	0	6858	0	0	58055	0	0	10920	0	59725	0	8834	2581	0	0	0	85767	0	0	0	8992	956	0	0	0	0	4383	0	0	2353	0	0
Bradyrhizobium	0	769953	180944	439874	441066	135097	145333	460519	267351	381102	473254	467165	1597499	133957	243371	39967	155308	642359	1192637	303482	131286	517185	202102	465813	866956	347161	151874	2453999	71527	220657	0	655592	679736	726957
Burkholderia-Caballeronia-Paraburkholderia	247951	3134	111273	360840	371899	4261	122691	7908	305485	15722	67801	22809	9778	451187	239816	88785	129558	4172	614521	6709	201202	8273	8874	292403	206920	2200	311977	6127	6310	732269	92514	402551	333351	0
Butyricicoccus	0	0	0	793	0	0	42051	0	0	0	0	1162	0	0	584	0	0	0	0	0	0	0	2966	0	0	0	0	0	0	0	0	0	0	0
CAG-873	0	0	0	0	0	0	0	0	0	0	0	0	0	0	0	0	0	0	0	0	0	0	34233	0	0	0	0	0	0	0	0	0	0	0
Candidatus_Soleaferrea	0	0	0	0	0	0	0	0	0	0	0	0	0	0	0	0	0	0	0	0	0	0	3920	0	0	0	0	0	0	0	0	0	1286	0
Chlorogloeopsis_PCC-7518	0	0	0	0	0	0	0	0	2758	0	0	0	0	0	0	0	0	0	0	0	0	0	0	0	0	0	0	0	0	0	0	0	0	0
Christensenellaceae_R-7_group	0	0	0	13810	0	0	1045674	0	0	0	0	3620	0	0	0	0	0	0	0	0	0	0	451981	0	0	0	0	0	0	0	0	0	4054	0
Cloacibacillus	0	0	0	986	0	0	0	0	0	0	0	0	0	0	0	0	0	0	0	0	0	0	3687	0	0	0	0	0	0	0	0	0	0	0
Clostridium_sensu_stricto_1	90977	0	0	0	0	0	0	0	0	0	0	2927	4100	4740	0	0	0	0	0	0	0	0	0	9129343	0	0	0	0	0	0	1326392	477	0	0
Collinsella	466271371	0	0	0	9234	0	0	0	0	1293	0	3402	0	0	2664	0	0	0	8829	0	0	0	2966	0	0	0	0	6684614	0	0	0	0	0	0
Coprococcus	238071	0	0	0	0	0	30289	0	0	0	0	0	0	0	1739	0	0	0	0	0	0	0	13204	0	0	0	0	0	0	0	0	0	0	0
Corynebacterium	0	0	28125	0	11760	0	0	0	0	0	0	0	75194	0	0	0	0	0	26861	0	3128	0	0	13887	0	0	0	456385	5767	0	14424164	70963	0	0
Dermabacter	0	0	0	0	0	0	0	0	0	0	0	0	0	0	0	0	409562	0	0	0	0	0	0	0	0	0	0	0	0	0	0	0	0	0
Desulfovibrio	0	0	0	4788	0	0	97348	0	0	0	0	2759	0	0	0	0	0	0	0	0	0	0	86460	0	0	0	0	0	0	0	0	0	8608	0
Dialister	0	0	0	6623	0	0	117887	0	0	0	0	5108	0	0	0	0	0	0	4499	0	0	0	239511	0	0	0	0	0	0	0	0	0	1887	0
Dorea	194796	0	0	0	0	0	0	0	0	3114	0	2465	0	0	1739	0	0	0	0	0	0	0	4274	0	0	0	0	0	0	0	0	0	0	0
Dubosiella	0	0	0	0	0	0	0	0	0	0	0	0	0	1678	0	0	0	0	0	0	0	0	0	0	0	0	0	0	0	509	0	0	0	0
Eggerthella	760638	0	0	0	0	0	0	0	0	0	0	0	0	0	0	0	0	0	0	0	0	0	0	0	0	0	0	9400	0	0	0	0	0	0
Elusimicrobium	0	0	0	0	0	0	0	0	0	0	0	0	0	0	0	0	0	0	0	0	0	0	77066	0	0	0	0	0	0	0	0	0	0	0
Enterococcus	0	0	61258	33236	0	0	0	0	0	9152	0	3481	82584	0	0	0	205023403	0	0	0	5768808	780143	0	0	2180189316	199301	63303	0	0	0	0	9979	986	506910632
Erysipelatoclostridium	0	0	0	0	0	0	0	0	0	0	0	2930	0	0	0	0	0	0	0	0	0	0	0	0	0	0	0	0	0	0	0	0	0	0
Erysipelotrichaceae_UCG-003	104384126	0	0	0	0	0	0	0	0	0	0	0	0	0	0	0	0	0	4993	0	0	0	867	0	10828	0	0	0	0	0	0	0	0	0
Erysipelotrichaceae_UCG-006	0	0	0	0	0	0	0	0	0	0	0	0	0	0	0	0	0	0	0	0	0	0	1552	0	0	0	0	0	0	0	0	0	0	0
Escherichia-Shigella	1075193782	392706	238356	162162	10969669	21928693	2861566154	245553	226034	328072	162345	528097	195594	407534	234354	785983490	298198	226841	700557	328450	186651	414535	267433	227797	933472	409816	201010	312132	2212437341	414266	1048021	186462	290670	206342
Eubacterium_eligens_group	0	0	0	0	0	0	30289	0	0	0	0	0	0	0	0	0	0	0	0	0	0	0	18620	0	0	0	0	0	0	0	0	0	0	0
Eubacterium_hallii_group	0	0	0	1145	0	0	0	0	0	3091	0	22178	0	0	421	0	0	0	8306	0	0	0	0	0	0	0	0	0	0	0	0	0	0	0
Eubacterium_nodatum_group	0	0	0	0	0	0	42051	0	0	0	0	0	0	0	0	0	0	0	0	0	0	0	20900	0	0	0	0	0	0	0	0	0	0	0
Eubacterium_ruminantium_group	0	0	0	0	0	0	85682	0	0	0	0	0	0	0	0	0	0	0	0	0	0	0	6330	0	0	0	0	0	0	0	0	0	0	0
Eubacterium_siraeum_group	0	0	0	6374	0	0	530258	0	0	0	0	0	0	0	0	0	0	0	0	0	0	0	188253	0	0	0	0	0	0	0	0	0	0	0
Eubacterium_ventriosum_group	0	0	0	0	0	0	0	0	0	0	0	0	0	0	1296	0	0	0	0	0	0	0	0	0	0	0	0	0	0	0	0	0	0	0
Eubacterium_xylanophilum_group	0	0	0	571	0	0	58373	0	0	0	0	0	0	0	0	0	0	0	0	0	0	0	26947	0	0	0	0	0	0	0	0	0	0	0
Faecalibacterium	60122	0	0	2388	0	0	118955	0	0	5140	0	2297	0	0	3034	0	0	0	11532	0	0	0	80162	0	0	0	0	0	0	0	0	0	0	0
Family_XIII_AD3011_group	0	0	0	0	0	0	0	0	0	2589	0	0	0	0	0	0	0	0	0	0	0	0	41157	0	0	0	0	0	0	0	0	0	0	0
Ferritrophicum	0	0	0	0	0	0	0	0	4982	0	0	0	0	0	0	0	0	0	0	0	0	0	0	0	0	0	0	0	0	0	0	0	0	0
Fibrobacter	0	0	0	0	0	0	0	0	0	0	0	0	0	0	0	0	0	0	0	0	0	0	35125	0	0	0	0	0	0	0	0	0	0	0
Fusicatenibacter	0	0	0	0	0	0	0	0	0	0	0	0	0	0	6727	0	0	0	0	0	0	0	3506	0	0	0	0	0	0	0	0	0	0	0
GCA-900066575	0	0	0	571	0	0	0	0	0	0	0	0	0	0	0	0	0	0	0	0	0	0	4183	0	0	0	0	0	0	0	0	0	0	0
Gemella	5287059	641	17092841	0	1595661	0	4341244	0	940	0	129240	0	16333	0	0	442873	0	0	0	519	978341	1768	0	141355	0	0	0	0	1349008	0	1934653	0	0	0
Granulicatella	0	0	0	0	5864	0	31498	0	0	0	49239	0	0	1225	0	0	0	0	0	0	269105	0	0	1645445	0	0	0	0	141342	0	0	826	0	0
Haemophilus	0	667	24882180	0	0	0	0	0	0	0	0	0	0	0	0	0	210367	0	0	0	232316	2731	0	892	0	0	0	362162	474344	0	0	0	0	0
Helicobacter	0	0	0	0	2367	0	0	0	0	0	0	0	0	0	0	0	0	0	0	0	0	0	62549	0	0	1673	0	0	0	0	0	0	5765	0
Holdemanella	0	0	0	415	0	0	22003	0	0	457	0	1202	0	2488	0	0	0	0	0	0	0	0	7386	0	0	0	0	0	0	0	0	0	0	0
Hyphomicrobium	0	0	0	0	0	0	0	0	0	0	0	0	0	0	0	0	0	0	0	0	0	0	3124	0	0	0	6356	0	0	0	0	3368	0	0
Incertae_Sedis	0	0	0	0	0	0	0	0	0	0	0	0	0	0	0	0	0	0	0	0	0	0	0	0	0	0	0	0	0	0	0	0	4858	0
Intestinibacter	10301	0	0	0	0	0	0	0	0	0	0	0	0	0	1039	0	1144829	0	0	0	0	0	0	0	8568	0	0	0	0	0	0	0	441	2736
Lachnoclostridium	0	0	0	4024	0	0	0	0	0	3091	0	4074	0	0	1739	0	0	0	12220	0	0	0	2824	0	0	0	0	0	0	0	0	0	0	0
Lachnospira	0	0	0	0	0	0	0	0	0	0	0	0	0	0	2185	0	0	0	0	0	0	0	2824	0	0	0	0	0	0	0	0	0	0	0
Lachnospiraceae_NK3A20_group	0	0	0	0	0	0	0	0	0	0	0	0	0	0	0	0	0	0	0	0	0	0	17975	0	0	0	0	0	0	0	0	0	0	0
Lachnospiraceae_NK4A136_group	216434	0	5818	5737	2182	0	198181	0	0	5530	0	19895	0	1178	856	0	0	0	4293	0	0	0	138966	0	0	0	0	0	0	0	0	0	6135	0
Lachnospiraceae_NK4B4_group	0	0	8881	1720	0	0	0	0	0	0	0	0	0	0	0	0	0	0	0	0	0	0	37716	0	0	0	0	0	0	0	0	0	3499	0
Lachnospiraceae_UCG-003	0	0	0	0	0	0	58373	0	0	0	0	0	0	0	0	0	0	0	0	0	0	0	0	0	0	0	0	0	0	0	0	0	0	0
Lachnospiraceae_UCG-004	0	0	0	0	0	0	0	0	0	0	0	0	0	0	1296	0	0	0	0	0	0	0	4183	0	0	0	0	0	0	0	0	0	0	0
Lachnospiraceae_UCG-007	0	0	0	3447	0	0	112499	0	0	0	0	837	0	0	0	0	0	0	0	0	0	0	40863	0	0	0	0	0	0	0	0	0	0	0
Lachnospiraceae_UCG-010	0	0	0	0	0	0	0	0	0	0	0	0	0	0	0	0	0	0	0	0	0	0	2137	0	0	0	0	0	0	0	0	0	0	0
Lachnospiraceae_XPB1014_group	0	0	0	1720	0	0	0	0	0	0	0	0	0	0	0	0	0	0	0	0	0	0	40234	0	0	0	0	0	0	0	0	0	0	0
Lactobacillus	47376	9771	0	0	4912	513	4375677	1987	1153	0	0	0	0	2527	0	0	0	0	0	0	0	1103	4722	0	0	843	0	0	0	0	0	0	8329	329723
Lactococcus	47000	0	9638	0	19969	0	272210	0	0	0	36513	0	84914	0	0	0	0	0	280605	0	21350	0	0	0	58737	0	0	14948	0	0	0	8509	0	6242
Leuconostoc	0	0	0	0	11517	0	0	0	0	0	0	0	0	0	0	0	18968	0	0	0	0	0	0	0	0	0	0	0	0	0	0	0	0	0
Libanicoccus	0	0	0	0	0	0	0	0	0	0	0	0	0	0	0	0	0	0	0	0	0	0	5016	0	0	0	0	0	0	0	0	0	0	0
Macrococcus	0	0	0	0	0	0	0	0	8594	0	0	0	0	0	0	0	0	0	0	0	0	0	0	0	0	0	0	0	0	0	0	0	0	0
Mailhella	0	0	0	0	0	0	0	0	0	0	0	0	0	0	0	0	0	0	0	0	0	0	12554	0	0	0	0	0	0	0	0	0	0	0
Megamonas	0	0	0	665	0	0	0	0	0	0	0	0	0	0	44531	0	0	0	0	0	0	0	0	0	0	0	0	0	0	0	0	0	0	0
Methanobrevibacter	0	0	6657	14928	0	0	71413	0	0	14471	0	3901	0	0	0	0	0	0	0	0	0	0	423169	0	0	0	0	0	0	0	0	0	4245	0
Methylobacterium-Methylorubrum	0	0	0	12582	6053	3982	0	15103	0	25072	0	32829	18676	0	2340	0	0	3245	0	3187	0	10645	2015	2628	49269	6290	0	44846	0	9621	0	0	2534	7707
Mogibacterium	0	0	0	0	0	0	0	0	0	0	0	0	0	0	0	0	0	0	0	0	0	0	6869	0	0	0	0	0	0	0	0	0	0	0
Monoglobus	0	0	0	5572	0	0	81041	0	0	0	0	0	0	0	0	0	0	0	5960	0	0	0	94414	0	0	0	0	0	0	0	0	0	1286	0
Mucispirillum	0	0	0	0	0	0	0	0	0	0	0	0	0	0	0	0	0	0	0	0	0	0	0	0	0	0	0	0	0	0	0	0	14117	0
Neisseria	0	0	220271	0	0	0	0	0	0	0	0	0	0	0	0	0	233472	0	0	0	6053	0	0	0	0	0	0	0	0	0	0	0	0	0
NK4A214_group	0	0	9360	5538	0	0	48729	0	1695	0	0	0	0	0	0	0	0	0	0	0	0	0	81698	0	0	0	0	0	0	0	0	0	0	0
norank	214462	0	76895	202845	8642	19922	8066654	0	15916	11893	0	74497	0	1611	7055	0	0	0	45542	5356	906178	0	6590508	4500	42110	1802	5861	10002	0	3282	0	5530	72740	0
Odoribacter	0	0	0	0	5141	0	0	0	0	0	0	0	0	0	0	0	0	0	0	0	0	0	0	0	0	0	0	0	0	0	0	0	845	0
Oribacterium	0	0	0	0	0	0	0	0	0	0	0	0	0	0	0	0	0	0	0	0	0	0	45988	0	0	0	0	0	0	0	0	0	0	0
Oscillibacter	0	0	0	0	0	0	93912	0	0	0	0	0	0	0	0	0	0	0	0	0	0	0	21250	0	0	0	0	0	0	0	0	0	0	0
Parabacteroides	21426033	0	0	744	0	611	76024	0	0	0	0	0	0	0	0	0	0	0	0	3807	0	0	85082	0	0	0	0	0	0	0	0	0	0	0
Pelomonas	0	0	0	0	0	860	0	0	0	0	0	0	0	0	0	0	0	5347	0	0	0	0	0	3533	0	0	0	0	0	0	0	0	0	0
Peptococcus	0	0	0	0	0	0	0	0	0	0	0	0	0	0	0	0	0	0	0	0	0	0	1520	0	0	0	0	0	0	0	0	0	0	0
Phascolarctobacterium	0	0	0	6627	0	0	98670	0	0	0	0	0	0	0	0	0	0	0	0	0	0	0	68443	0	0	0	0	0	0	0	0	0	0	0
Prevotella	111736080	0	6714	15278	0	0	682326	0	6834	0	0	1909	0	0	19556	0	0	0	9586	0	0	0	687358	0	0	0	0	0	5085	0	0	0	3065	0
Prevotellaceae_NK3B31_group	0	0	0	0	0	0	0	0	0	0	0	0	0	0	0	0	0	0	0	0	0	0	7921	0	0	0	0	0	0	0	0	0	0	0
Prevotellaceae_UCG-001	0	0	0	1985	0	0	279711	0	0	0	0	966	0	0	0	0	0	0	0	0	0	0	266523	0	0	0	0	0	0	0	0	0	1069	0
Prevotellaceae_UCG-003	0	0	0	1322	0	0	98878	0	0	0	0	0	0	0	0	0	0	0	0	0	0	0	15508	0	0	0	0	0	0	0	0	0	0	0
Prevotellaceae_UCG-004	0	0	0	1981	0	0	67363	0	0	0	0	0	0	0	0	0	0	0	4954	0	0	0	87377	0	0	0	0	0	0	0	0	0	0	0
Pseudarthrobacter	0	0	0	0	0	0	0	909	0	0	0	0	0	5161	0	0	0	0	0	0	0	0	0	2901	0	0	0	0	0	0	0	0	0	0
Pseudomonas	0	0	0	2961	0	0	0	0	3819	0	0	0	0	0	543	0	0	0	0	0	0	0	0	0	0	0	0	0	0	0	0	0	0	0
Quinella	0	0	0	4012	0	0	0	0	0	0	0	0	0	0	0	0	0	0	0	0	0	0	17153	0	0	0	0	0	0	0	0	0	2096	0
Ralstonia	31011	3134	0	30607	55426	20107	43372	24820	21664	50035	0	71607	111120	35488	16246	11927	0	24957	33854	1669	6925	18884	21105	40204	77496	8739	35761	48414	0	78037	0	35573	38980	4035
Rikenella	0	0	0	0	0	0	0	0	0	0	0	0	0	0	0	0	0	0	0	0	0	0	0	0	0	0	0	0	0	0	0	0	25882	0
Rikenellaceae_RC9_gut_group	55879	0	0	17773	0	0	1469762	0	0	0	0	19099	0	0	0	0	0	0	21432	0	0	0	1329624	0	0	0	0	0	0	0	0	0	0	0
Roseburia	0	0	0	571	0	0	0	0	0	0	0	0	0	0	0	0	0	0	0	0	0	0	10824	0	0	0	0	0	0	0	0	0	0	0
Rothia	42244979	0	2455074	6932	2692650	0	0	0	0	0	2916903	0	43625	0	0	0	9678964	0	0	0	14743	0	0	9877967	16998779	0	1502	9023	0	0	8406886	119569	0	0
RumEn_M2	0	0	0	0	0	0	0	0	0	0	0	0	0	0	0	0	0	0	0	0	0	0	87714	0	0	0	0	0	0	0	0	0	0	0
Ruminococcus	30067	0	0	13559	0	0	564916	0	0	5165	0	2297	0	0	8066	0	0	0	5960	0	0	0	404773	0	0	0	0	0	0	0	0	0	7166	0
Ruminococcus_gauvreauii_group	0	0	0	0	0	0	0	0	0	0	0	0	0	0	0	0	0	0	0	0	0	0	0	0	36061	0	0	0	0	0	0	0	0	0
Ruminococcus_gnavus_group	22372846	0	0	0	0	0	0	0	0	2479	0	5672	0	0	0	0	0	0	8306	0	0	0	0	0	0	0	0	0	0	0	0	0	0	0
Ruminococcus_torques_group	0	0	0	0	0	0	0	0	0	0	0	1654	0	0	7646	0	0	0	0	0	0	0	737	0	0	0	0	0	0	0	0	0	0	0
Sanguibacteroides	0	0	0	0	0	0	0	0	0	0	0	0	0	0	0	0	0	0	0	0	0	0	1315	0	0	0	0	0	0	0	0	0	0	0
Sediminibacterium	0	3421	0	1347	0	0	0	0	6980	0	0	1973	0	8076	0	0	0	0	0	1370	0	2378	1737	2266	0	0	0	0	0	3311	0	0	2184	0
Selenomonas	0	0	0	0	0	0	67937	0	0	0	0	0	0	0	0	0	0	0	0	0	0	0	857	0	0	0	0	0	0	0	0	0	0	0
Serratia	0	0	0	0	0	0	0	0	0	0	4226	0	228010586	0	0	6720	0	0	0	0	0	0	0	0	0	0	0	0	0	0	0	0	0	0
Simplicispira	0	0	0	0	0	0	0	0	3712	0	0	0	0	0	0	0	0	0	0	0	0	0	0	0	0	0	0	0	0	0	0	0	0	0
Solirubrobacter	0	0	0	0	0	0	0	0	0	0	0	0	0	0	0	0	0	12804	0	0	0	0	0	0	0	0	0	0	0	0	0	0	0	0
Solobacterium	0	0	0	0	0	0	0	0	0	0	0	1791	0	0	0	0	0	0	0	0	0	0	14941	0	0	0	0	0	0	0	0	0	0	0
Sphaerochaeta	0	0	0	0	0	0	0	0	0	0	0	0	0	0	0	0	0	0	0	0	0	0	2254	0	0	0	0	0	0	0	0	0	0	0
Sphingomonas	0	0	0	0	0	0	0	0	0	0	0	0	0	0	2854	0	0	7807	0	0	0	3364	4811	0	0	0	0	0	0	0	0	0	0	0
Staphylococcus	46839860	10307	519067256	2649	111101262	541	13317383	0	28625	726	186476572	2845	2321720	22539	0	60265514	21680261	0	428046231	324384	36874874	245328	0	5228719	637449206	64442	1150	27162836	24784653	2433	1481001935	36178278	0	88901992
Stenotrophomonas	0	0	0	0	0	0	0	0	10205	0	0	0	0	0	0	0	0	0	0	0	0	0	0	0	0	0	0	0	0	0	0	0	0	0
Streptococcus	38621914	2376	5582123	4358	4384121	0	3821804	0	23753	0	1802603	908	23704997	6292	1386	38915240	1618649	0	274423	0	19092440	25674	22766	9944489	1905923	0	0	345114	314303471	0	518828968	58676	0	3451259
Subdoligranulum	120222	3039	0	3986	0	0	42051	0	0	2589	0	29787	0	0	10466	0	0	0	0	0	0	0	30096	0	0	0	0	0	0	0	0	0	0	0
Succinivibrio	0	0	0	4948	0	0	66954	0	0	0	0	0	0	0	0	0	0	0	0	0	0	0	29781	0	0	0	0	0	0	0	0	0	0	0
Sutterella	0	0	0	1486	0	0	0	0	0	0	0	723	0	0	0	0	0	0	0	0	0	0	36620	0	0	0	0	0	0	0	0	0	0	0
Treponema	33847	0	104364	96387	0	0	3132781	0	0	0	0	32224	0	0	0	0	0	0	25964	0	0	0	3826222	0	0	0	0	0	0	0	0	0	5599	0
Tuzzerella	0	0	0	0	0	0	58373	0	0	0	0	0	0	0	0	0	0	0	0	0	0	0	2137	0	0	0	0	0	0	0	0	0	0	0
Tyzzerella	0	0	0	1145	0	0	165129	0	0	629	0	1654	0	0	421	0	0	0	4293	0	0	0	32029	0	0	0	0	0	0	0	0	0	0	0
UCG-002	0	0	0	9240	0	0	621096	0	0	1012	0	5263	0	0	0	0	0	0	0	0	0	0	452235	0	0	0	0	0	0	0	0	0	1491	0
UCG-003	0	0	0	5546	0	0	137847	0	0	0	0	1346	0	0	0	0	0	0	0	0	0	0	125741	0	0	0	0	0	0	0	0	0	0	0
UCG-004	0	0	0	0	0	0	0	0	0	0	0	0	0	0	0	0	0	0	0	0	0	0	2564	0	0	0	0	0	0	0	0	0	0	0
UCG-005	34842	1156	0	12944	0	0	403511	0	0	0	0	2692	0	0	0	0	0	0	0	0	0	0	427983	0	0	0	0	0	0	0	0	0	0	0
UCG-007	0	0	0	0	0	0	0	0	0	0	0	0	0	0	0	0	0	0	0	0	0	0	3438	0	0	0	0	0	0	0	0	0	0	0
UCG-009	0	0	0	1590	0	0	0	0	0	0	0	0	0	0	0	0	0	0	0	0	0	0	5808	0	0	0	0	0	0	0	0	0	0	0
Unclassified	2698024	6918516	1762203	2225758	4583918	7327464	3595889	4120859	3093759	3031175	1792999495	5345456	6990944	5599952	3083313	27837754	1147098	2963002	5101726	5017149	2757650	7453837	4877744	4459447	6104989	7107619	4092581	5836899	1510671	6232472	2647735250	2706440	4936378	2044233
uncultured	386334	266413	255635	445376	885706	428555	1778065	400419	771164	330753	239249	573221	196212	846965	587046	276903	97818	337284	753721	261104	275995	471986	1391829	678342	639385	494053	840071	436232	178396	1262353	0	537112	833275	119348
Veillonella	22694	7779	156383541	238331	0	0	89786	0	0	0	0	0	0	0	0	0	1381203089	0	0	0	0	0	772	32435	0	0	247425	0	0	0	0	0	0	0

## Sheet: Table S6
Table S6 The relative abundance of each sample in phylum level
phylum	S1a	S1b	S2a	S2b	S3a	S3b	S4a	S4b	S5a	S5b	S6a	S6b	S7a	S7b	S8b	S8a	S9a	S9b	S10a	S10b	S11a	S11b	S12b	S12a	S13a	S13b	S14b	S14a	S15a	S15b	S16a	S16b	S17b	S17a
Actinobacteriota	0.504483	0	0.00340832	0.00155281	0.0231636	0	1.70822e-05	0.000172185	0	0.00110313	0.00146921	0.000461103	0.00501792	0.000682976	0.000739169	0	0.00621548	0.00302718	0.000623659	0	0.841004	0.100736	0.000333549	0.23947	0.00566428	0	0.000556815	0.161087	2.24385e-06	0	0.00488335	0.00464784	0	0.177739
Bacteroidota	0.255072	0.000606932	0.000122428	0.049845	0.00011722	2.04549e-05	0.00328522	0	0.00563907	0.00093177	0	0.0144113	2.97717e-05	0.0032934	0.00454253	0	0	0.000323665	0.000241188	0.00178841	0.00323222	0.000317871	0.332081	5.32345e-05	0	0.000912706	0	0.00706935	6.44479e-06	0.000575162	0	0	0.0129192	0
Campilobacterota	0	0	0	0	1.71951e-05	0	0	0	0	0	0	0	0	0	0	0	0	0	0	0	0	0	0.00261378	0	0	0.000192822	0	0	0	0	0	0	0.000787265	0
Cyanobacteria	0	0	0	0.00240247	1.85245e-05	0.000599285	0.000241379	0	0.00444162	0.00236962	0	0.00130158	0	0	0.000895596	0	0	0	2.29099e-05	0.00021712	0	0	0.0249	0.000105717	1.3983e-05	0.00020769	0.000983276	0.000224652	0	0.000366327	0	0.000134899	0.00169184	0
Deferribacterota	0	0	0	0	0	0	0	0	0	0	0	0	0	0	0	0	0	0	0	0	0	0	0	0	0	0	0	0	0	0	0	0	0.00192781	0
Desulfobacterota	0	0	0	0.00107254	0	0	3.34228e-05	0	0	0.00073103	0	0.000563028	0	0	0	0	0	0	0	0	0	0	0.00567643	0	0	0	0	0	0	0	0	0	0.0011755	0
Elusimicrobiota	0	0	0	0	0	0	0	0	0	0	0	0	0	0	0	0	0	0	0	0	0	0	0.00322041	0	0	0	0	0	0	0	0	0	0	0
Euryarchaeota	0	0	9.13708e-06	0.00334397	0	0	2.45184e-05	0	0	0.00340152	0	0.000528737	0	0	0	0	0	0	0	0	0	0	0.0176832	0	0	0	0	0	0	0	0	0	0.000579695	0
Fibrobacterota	0	0	0	0	0	0	0	0	0	0	0	0	0	0	0	0	0	0	0	0	0	0	0.00146779	0	0	0	0	0	0	0	0	0	0	0
Firmicutes	0.0429494	0.00417752	0.958409	0.103177	0.850903	0.000102944	0.0114835	0.000376382	0.013421	0.0152369	0.0949422	0.028312	0.0990424	0.00681534	0.0322518	0.109013	0.992385	0	0.978834	0.051908	0.0971373	0.0945911	0.216319	0.615396	0.991374	0.0333234	0.0523225	0.618224	0.132515	0.000328377	0.428547	0.884767	0.0111221	0.81802
Patescibacteria	0	0	0	0	0	0	0	0	0	0	0	0	0	0	0	0	0	0	0	0	0.00139709	0	0	0	0	0	0	0	0	0	0	0	0	0
Proteobacteria	0.197489	0.995216	0.0378743	0.816794	0.125781	0.999277	0.98381	0.999451	0.976498	0.976226	0.902321	0.949432	0.89591	0.98795	0.961571	0.890987	0.00139965	0.996649	0.0202193	0.946086	0.0572292	0.804355	0.225259	0.144975	0.00294819	0.965363	0.946137	0.213235	0.867476	0.99873	0.550654	0.11045	0.969032	0.00374079
Spirochaetota	6.19754e-06	0	0.000143245	0.0215913	0	0	0.00107559	0	0	0	0	0.0043676	0	0	0	0	0	0	5.92698e-05	0	0	0	0.159983	0	0	0	0	0	0	0	0	0	0.000764596	0
Synergistota	0	0	0	0.00022087	0	0	0	0	0	0	0	0	0	0	0	0	0	0	0	0	0	0	0.000154071	0	0	0	0	0	0	0	0	0	0	0
Thermoplasmatota	0	0	0	0	0	0	0	0	0	0	0	0	0	0	0	0	0	0	0	0	0	0	0.00747869	0	0	0	0	0	0	0	0	0	0	0
Unclassified	0	0	3.38458e-05	0	0	0	0	0	0	0	0.00126743	0.000622665	0	0.00125863	0	0	0	0	0	0	0	0	0	0	0	0	0	0.000159606	0	0	0.0159153	0	0	0.000500215
WPS-2	0	0	0	0	0	0	2.88747e-05	0	0	0	0	0	0	0	0	0	0	0	0	0	0	0	0.00283053	0	0	0	0	0	0	0	0	0	0	0

## Sheet: Table S7
Table S7 The absolute abundance of each sample in phylum level
phylum	S1a	S1b	S2a	S2b	S3a	S3b	S4a	S4b	S5a	S5b	S6a	S6b	S7a	S7b	S8b	S8a	S9a	S9b	S10a	S10b	S11a	S11b	S12b	S12a	S13a	S13b	S14b	S14a	S15a	S15b	S16a	S16b	S17b	S17a
Actinobacteriota	2755167414	0	2483199	6932	3188601	0	49754	909	0	4693	2916903	3402	1328149	5161	3355	0	10088526	12804	273203	0	545489888	1122491	7982	10193370	17058014	0	3319	7171942	5767	0	22831050	190532	0	130280989
Bacteroidota	1393043226	5095	89197	222516	16136	611	9568598	0	27210	3964	0	106326	7880	24887	20618	0	0	1369	105656	11194	2096475	3542	7946868	2266	0	7919	0	314743	16564	5153	0	0	94605	0
Campilobacterota	0	0	0	0	2367	0	0	0	0	0	0	0	0	0	0	0	0	0	0	0	0	0	62549	0	0	1673	0	0	0	0	0	0	5765	0
Cyanobacteria	0	0	0	10725	2550	17901	703047	0	21432	10081	0	9603	0	0	4065	0	0	0	10036	1359	0	0	595869	4500	42110	1802	5861	10002	0	3282	0	5530	12389	0
Deferribacterota	0	0	0	0	0	0	0	0	0	0	0	0	0	0	0	0	0	0	0	0	0	0	0	0	0	0	0	0	0	0	0	0	14117	0
Desulfobacterota	0	0	0	4788	0	0	97348	0	0	3110	0	4154	0	0	0	0	0	0	0	0	0	0	135840	0	0	0	0	0	0	0	0	0	8608	0
Elusimicrobiota	0	0	0	0	0	0	0	0	0	0	0	0	0	0	0	0	0	0	0	0	0	0	77066	0	0	0	0	0	0	0	0	0	0	0
Euryarchaeota	0	0	6657	14928	0	0	71413	0	0	14471	0	3901	0	0	0	0	0	0	0	0	0	0	423169	0	0	0	0	0	0	0	0	0	4245	0
Fibrobacterota	0	0	0	0	0	0	0	0	0	0	0	0	0	0	0	0	0	0	0	0	0	0	35125	0	0	0	0	0	0	0	0	0	0	0
Firmicutes	234562584	35069	698267324	460599	117131492	3075	33447092	1987	64760	64822	188494167	208885	26214648	51501	146387	99623627	1610768811	0	428792460	324903	63004918	1054016	5176624	26195185	2985528207	289127	311878	27524719	340582857	2942	2003580352	36269864	81445	599602584
Patescibacteria	0	0	0	0	0	0	0	0	0	0	0	0	0	0	0	0	0	0	0	0	906178	0	0	0	0	0	0	0	0	0	0	0	0	0
Proteobacteria	1078557102	8354523	27594053	3646295	17314388	29849019	2865468992	5276315	4711860	4153128	1791430066	7004873	237130409	7465572	4364453	814245546	2271819	4215505	8857354	5921750	37119882	8962823	5390558	6171059	8878487	8375878	5639630	9493705	2229533122	8947833	2574467287	4527746	7096045	2741968
Spirochaetota	33847	0	104364	96387	0	0	3132781	0	0	0	0	32224	0	0	0	0	0	0	25964	0	0	0	3828476	0	0	0	0	0	0	0	0	0	5599	0
Synergistota	0	0	0	986	0	0	0	0	0	0	0	0	0	0	0	0	0	0	0	0	0	0	3687	0	0	0	0	0	0	0	0	0	0	0
Thermoplasmatota	0	0	0	0	0	0	0	0	0	0	0	0	0	0	0	0	0	0	0	0	0	0	178969	0	0	0	0	0	0	0	0	0	0	0
Unclassified	0	0	24659	0	0	0	0	0	0	0	2516304	4594	0	9511	0	0	0	0	0	0	0	0	0	0	0	0	0	7106	0	0	74408498	0	0	366654
WPS-2	0	0	0	0	0	0	84101	0	0	0	0	0	0	0	0	0	0	0	0	0	0	0	67736	0	0	0	0	0	0	0	0	0	0	0
